# Supplementary material for: Genetic Markers for Metabarcoding of Freshwater Microalgae: Review
Source: Biology (Basel). 2023 Jul 22;12(7):1038. doi: 10.3390/biology12071038 (PMC10376359; doi:10.3390/biology12071038)
Supplement: Supplementary file 1 [file biology-12-01038-s001.zip]

Archive with 1 entries (1 files):
- biology-2494239-supplementary.xlsx
