# Supplementary material for: Genetic Markers for Metabarcoding of Freshwater Microalgae: Review
Source: Biology (Basel). 2023 Jul 22;12(7):1038. doi: 10.3390/biology12071038 (PMC10376359; doi:10.3390/biology12071038)
Supplement: Supplementary file 1 [file biology-12-01038-s001.zip › biology-2494239-supplementary.xlsx]

## Sheet:  Table S1
Table S1. Reference list used in analysis of genetic markers for metabarcoding of freshwater microalgae.
№	Study goal	Target group	Target gene	Primers Forward/Revers	NGS method	Reference database for taxonomic annotation	Reference
1	Metabarcoding vs. morphological identification (Freshwater diatom biomonitoring)	Diatoms	rbcL 312 bp	Diat_rbcL_708F_1_2_3 / R3_1_2	PGM Ion Torrent machine (1 Ion 318TMChip Kit V2)	Rsyst:diatom database*	[16] https://doi.org/10.1086/690649						OTU
2	Metabarcoding vs. morphological identification (Freshwater diatom biomonitoring)	Diatoms	rbcL 312 bp	Diat_rbcL_708F_1_2_3 / R3_1_3	PGM Ion Torrent machine (1 Ion 318TMChip Kit V2)	Rsyst:diatom database	[90] https://doi.org/10.1016/j.ecolind.2017.06.024
3	High–Throughput Sequencing (HTS) of natural samples as a source of primary taxonomic information for reference libraries of diatom barcodes	Diatoms	rbcL 312 bp	Diat_rbcL_708F_1_2_3 / R3_1_2	PGM Ion Torrent machine (1 Ion 318TMChip Kit V2)	R–Syst:diatom database	[76] https://doi.org/10.1007/s13127-018-0359-5
4	Metabarcoding vs. morphological identification (Freshwater diatom biomonitoring)	Diatoms	rbcL 312 bp	Diat_rbcL_708F_1_2_3 / R3_1_3	PGM Ion Torrent machine (1 Ion 318TMChip Kit V2)	R–Syst:diatom database	[77] https://doi.org/10.5507/fot.2017.013
5	Freshwater diatom biomonitoring. Methodological developments, optimisation(review)	Diatoms	rbcL 312 bp	Diat_rbcL_708F_1_2_3 / R3_1_2		Diat.barcode	[92] https://doi.org/10.3897/mbmg.3.39646						OTU
6	Metabarcoding vs. morphological identification	Diatoms	rbcL 312 bp	Diat_rbcL_708F_1_2_3 / R3_1_2	PGM Ion Torrent machine (1 Ion 318TMChip Kit V2)	R–Syst:diatom database	[78] https://doi.org/10.1371/journal.pone.0195770
7	Metabarcoding vs. morphological identification	Diatoms	rbcL 312 bp	Diat_rbcL_708F_1_2_3 / R3_1_2	Illumina MiSeq (V2, 250 bp × 2)	R–Syst:diatom database	[91] https://doi.org/10.1016/j.ecolind.2021.108105
8	Freshwater diatom biomonitoring	Diatoms	rbcL 312 bp	Diat_rbcL_708F/ R3	PGM Ion Torrent machine (1 Ion 318TMChip Kit V2)	R–Syst:diatom database	[34] https://doi.org/10.3897/mbmg.3.34002
			V4 18S	modified DIV4for and DIV4rev3
9	Freshwater diatom biomonitoring	Diatoms	rbcL 312 bp	Diat_rbcL_708F_1_2_3 / R3_1_2	Illumina MiSeq (V2, 250 bp ×2)		[81] https://doi.org/10.1002/eap.2205
10	Freshwater diatom biomonitoring	Diatoms	rbcL 312 bp	Diat_rbcL_708F_1_2_3 / R3_1_2	Illumina MiSeq ( V3 and V2, 250 bp × 2)	Diat.barcode v9	[80] https://doi.org/10.1016/j.scitotenv.2021.149029						OTU
11	Freshwater diatom biomonitoring	Diatoms	rbcL 312 bp	Diat_rbcL_708F_1_2_3 / R3_1_2	Illumina MiSeq	Diat.barcode v7.1	[82] https://doi.org/10.3897/mbmg.5.68438
12	Metabarcoding vs. morphological identification	Diatoms	rbcL 312 bp	Diat_rbcL_708F_1_2_3 / R3_1_2	Illumina MiSeq (V2, 250 bp ×2)	R–Syst:diatom database	[83] https://doi.org/10.3390/w13101351
13	Freshwater diatom biomonitoring	Diatoms	rbcL 331 bp	rbcL-646F/rbcL-998R	Illumina MiSeq (V2, 250 bp × 2)	R–Syst:diatom database and NCBI	[96] https://doi.org/10.1016/j.ecolind.2020.107070
14	Freshwater diatom biomonitoring	Diatoms	rbcL 312 bp	Diat_rbcL_708F_1_2_3 / R3_1_2	Illumina MiSeq (V2, 250 bp ×2)	Diat.barcode	[79] https://doi.org/10.1371/journal.pone.0242143
15	Freshwater diatom biomonitoring. Metabarcoding vs. morphological identification.	Diatoms	rbcL 312 bp	Diat_rbcL_708F_1_2_3 / R3_1_3	Illumina MiSeq (V2, 250 bp ×2)	Diat.barcode	[93] https://doi.org/10.1016/j.ecolind.2019.105470
16	Taxonomy-free molecular diatom	Diatoms	rbcL 312 bp	Diat_rbcL_708F_1_2_3 / R3_1_2	Illumina MiSeq (V3, 250 bp × 2)		[94] https://doi.org/10.1016/j.ecolind.2020.107322
17	Technical Guidelines for eDNA Monitoring in Alpine Waters	Diatoms	rbcL 312 bp	Diat_rbcL_708F_1_2_3 / R3_1_2	Illumina MiSeq (V3, 250 bp × 2)		[49] https://www.alpine-space.eu/project/eco-alpswater
		Protist	V4 18S	TAReukV4F/TAReukREV3	Illumina MiSeq (300 bp × 2)								MOTUs
18	Recommendations for sample preservation in metabarcoding studies	Diatoms	rbcL 312 bp	Diat_rbcL_708F_1_2_3 / R3_1_2	Illumina MiSeq (V2, 250 bp ×2)	R–Syst:diatom database	[22] https://doi.org/10.3897/mbmg.6.85844						ASVs
19	Metabarcoding and morphological identification	Diatoms	rbcL 312 bp	Diat_rbcL_708F_1_2_3 / R3_1_2	Illumina MiSeq (V2, 250 bp × 2)	R–Syst:diatom database and GenBank (identity < 99%)	[88] https://doi.org/10.3897/mbmg.6.87497						OTU
20	Evaluation of two short overlapping rbcL markers for diatom metabarcoding	Diatoms	rbcL 312 bp	Diat_rbcL_708F_1_2_3 / R3_1_2	Illumina MiSeq (V2, 250 bp × 2)	Diat.barcode	[86] https://doi.org/10.1016/j.chemosphere.2022.135933
			rbcL 331 bp	rbcL-646F/rbcL-998R
21	Ecological profiles and geographical distribution Fragilaria and Ulnaria	Diatoms	rbcL 312 bp	Diat_rbcL_708F_1_2_3 / R3_1_2	PGM Ion Torrent machine (1 Ion 318TMChip Kit V2)	Diat.barcode v.10	[85] https://doi.org/10.1016/j.ecolind.2022.109114
			rbcL 331 bp	rbcL-646F/rbcL-998R
22	Metabarcoding vs. morphological identification	Diatoms	rbcL 312 bp	Diat_rbcL_708F_1_2_3 / R3_1_2	Illumina Novaseq6000 250PE	Diat.barcode v9 and Protist Ribosomal Reference (pr2_v)	[36] https://doi.org/10.1016/j.ecolind.2022.109108						ASVs
23			V4 18S	DIV4for/DIV4rev3									OTUs
24	Freshwater biomonitoring	Diatoms, macroinvertebrate	rbcL 312 bp	Diat_rbcL_708F_1_2_3 / R3_1_2	Illumina MiSeq (V3, 300 bp ×2)	Diat.barcode v.10	[89] https://doi.org/10.1016/j.ecolind.2022.109603						OTUs
			COI	m1COIintF /jgHCO2198		BOLD, GenBank							OTUs
25	Endemism and taxonomic turnover assessment	Diatoms	rbcL 312 bp	Diat_rbcL_708F_1_2_3 / R3_1_2	Illumina MiSeq (V2, 250 bp × 2)	Diat.barcode v.10	[84] . https://doi.org/10.1016/j.scitotenv.2023.161970
26	Freshwater diatom biomonitoring	Diatoms	rbcL 312 bp	Diat_rbcL_708F_1_2_3 / R3_1_2	Illumina MiSeq (V2, 250 bp × 2)	Diat.barcode v.10	[95] https://doi.org/10.1016/j.scitotenv.2023.162270
27	Taxonomy-free molecular diatom	Diatoms	rbcL 312 bp	Diat_rbcL_708F_1_2_3 / R3_1_2	Illumina MiSeq (V2, 250 bp × 2)		[87] https://doi.org/10.1111/fwb.14040
28	Study using metabarcoding	Eustigmatophyceae	rbcL	EU rbcL 500FA / Eustig rbcL-R900	Illumina MiSeq	GenBank	[97] https://doi.org/10.1111/jpy.13196
29	Metabarcoding vs. morphological identification	Diatoms	V4 18S	M13F-D512/M13R-D978rev	454 sequencing	GenBank	[132] https://doi.org/10.1111/1755-0998.12336
30	Metabarcoding vs. morphological identification	Diatoms	V4 18S	DIV4for/DIV4rev3	Illumina n MiSeq (V2, 250 bp ×2)	GenBank	[32] https://doi.org/10.1021/es506158m
31	Taxonomy-free molecular diatom	Diatoms	V4 18S	DIV4for/DIV4rev3	Illumina n MiSeq (V2, 250 bp ×2)	GenBank	[39] https://doi.org/10.1111/1755-0998.12668
32	Taxonomy-free molecular diatom index	Diatoms	rbcL 312 bp	Diat_rbcL_708F_1_2_3 / R3_1_2	Illumina n MiSeq (V2, 250 bp ×2)	GenBank and R-syst::diatom v5	[33] https://doi.org/10.1111/mec.15646
			V4 18S	DIV4for/DIV4rev4
33	Comparison among bioinformatics pipelines	Diatoms	rbcL 312 bp	Diat_rbcL_708F_1_2_3 / R3_1_2	Illumina n MiSeq (V2, 250 bp ×2)	Diat.barcode	[14] https://doi.org/10.1016/j.scitotenv.2020.140948
			V4 18S	DIV4for/DIV4rev4
34	Metabarcoding vs. morphological identification	Diatoms	V4 18S	DIV4for/DIV4rev3	Illumina MiSeq (V3, 300 bp ×2)	EMBL nucleotide sequence database (Kanz et al. 2005)	[35] https://doi.org/10.1086/704827
35	Geographic distance and mountain ranges impact on the structure communities	Protist	SSU V9-ITS1	unnamed / ITS2_Dino (10%), ITS2_broad( 90%)	Illumina HiSeq 2500 (300 bp × 2)	GenBank and SILVA	[68] https://doi.org/10.3897/mbmg.2.21519						OTUs
36	Freshwater biomonitoring	Protist	SSU V9-ITS1	unnamed / ITS2_Dino (10%), ITS2_broad( 90%)	Illumina HiSeq 2500 (300 bp × 2)	GenBank	[69] https://doi.org/10.1111/1462-2920.14992						OTUs
37	Endemism and taxonomic turnover assessment	Protist	SSU V9-ITS1	unnamed / ITS2_Dino (10%), ITS2_broad( 90%)	Illumina HiSeq 2500 (300 bp × 2)	GenBank	[70] https://doi.org/10.1038/s41598-020-71332-z
38	Phylogenetic and functional diversity of Chrysophyceae	Chrysophyceae	SSU V9-ITS1	unnamed / ITS2_Dino (10%), ITS2_broad( 90%)	Illumina HiSeq 2500 (300 bp × 2)	GenBank	[71] https://doi.org/10.1007/s13127-022-00554-y
39	Study using metabarcoding, Antarctic glacial ice	Viridiplantae (Chlorophyta)	ITS2	ITS3 / ITS4	Illumina MiSeq (V2, 300 bp ×2)	PLANiTS2	[74] https://doi.org/10.1590/0001-3765202220201736
40	Study using metabarcoding, Antarctica, sediments from lakes	Viridiplantae (Chlorophyta)	ITS2	ITS3 / ITS4	Illumina MiSeq (V2, 300 bp ×2)	PLANiTS2	[75] https://doi.org/10.1007/s11033-021-06857-1
41	Study using metabarcoding, impact of wastewater	Prokaryotes and eukaryotes	V4-V5 18S	563f/1132r	Illumina MiSeq (V3, 300 bp)	GenBank	[55] https://doi.org/10.1016/j.watres.2021.117486
			V3-V4 16S	341F/806R		SILVA
42	Study using metabarcoding, wastewater	Prokaryotes and eukaryotes	V4-V5 18S	563f/1132r	Illumina MiSeq (V3, 300 bp)	PR2	[56] https://doi.org/10.1016/j.watres.2022.119119
			V3-V4 16S	341F/806R		SILVA
43	Metabarcoding vs. morphological identification	Microalgal communities	V4 18S	unnamed primers designed to ensure amplification of both green algae and diatoms	454 GS FLX	The local reference databases based on the PR2 database	[42] https://doi.org/10.1371/journal.pone.0172808
44	The genetic diversity analysis	Protist	V4 18S	TAReukV4F / TAReukREV	PicoTiter Plate with a Roche FLX GS20 sequencer	GenBank	[45] https://doi.org/10.1093/femsec/fiv010
45	Biogeographic patterns	Protist	V4 18S	TAReukV4F / TAReukREV	Illumina MiSeq	GenBank	[44] https://doi.org/10.1111/mec.13633
46	Tracing the Origin of Planktonic Protists (Baikal Lake)	Protist	V4 18S	TAReukV4F / TAReukREV	Illumina MiSeq	SILVA	[47] https://doi.org/10.3390/microorganisms8040543
47	Study using metabarcoding, microbial food web structure	Prokaryotes and eukaryotes	V4 18S	TAReukV4F/TAReukREV3	Illumina MiSeq	GenBank	[51] https://doi.org/10.1007/s11783-021-1484-5
			V4 16S	341F/806R		GreenGenes
48	DNA sequence and taxonomic gap analyses to quantify the coverage of aquatic cyanobacteria and eukaryotic microalgae in reference databases		V4 18S	TAReukV4F/TAReukREV3	Illumina MiSeq	Genbank, SILVA, PR2	[27] https://doi.org/10.1016/j.scitotenv.2022.155175
			V4 16S	341F/806R
49	Study using metabarcoding, dynamic changes in microbial communities. Multimarker approach.	Prokaryotes and eukaryotes, multi-trophic communities	V4 18S	547F/V4R	Illumina MiSeq PE250	Genbank	[52] https://doi.org/10.3389/fenvs.2022.929541
			COI	m1COIintF /jgHCO2198
			V3-V4 16S	338F/806R		SILVA
50	Study using metabarcoding, dynamic changes in microbial communities	Prokaryotes and eukaryotes	V3 18S	unnamed primers	454 GS FLX	SILVA	[30] https://doi.org/10.1007/s00248-018-1212-2
			V3-V4 16S	U341F /U785R
51	Metabarcoding vs. morphological identification	Phytoplankton (prokaryotes and eukaryotes)	V4 18S	F574/1132r	llumina MiSeq	SILVA	[37] https://doi.org/10.1038/s41598-021-95223-z
			V4 16S	341F/806R		Greengenes
52	Design universal eukaryote specific primers	Eukaryotes	V4 18S	F574/R952	PCR in silico, Tm 55.3	SILVA	[13] https://doi.org/10.1371/journal.pone.0087624
			V7-V8 18S	F-1183/R-1631	PCR in silico, Tm 52/59.1°C
53	Metabarcoding vs. morphological identification	Phytoplankton	V7 18S	960F/NSR1438	Illumina HiSeq 2500	SILVA and the evolutionary placement algorithm (EPA)	[58] https://doi.org/10.1186/s12302-020-00321-w
54	The genetic diversity analysis	Protist	V9 18S	1391F / EukB	Roche 454 FLX sequencer	SILVA	[63] https://doi.org/10.1093/femsec/fix073						OTUs
55	Metabarcoding vs. morphological identification	Protist (estuarine plankton)	V9 18S	1391F / EukB	Illumina MiSeq (150 bp. × 2)	SILVA	[62] https://doi.org/10.1007/s00227-016-2920-0
56	Freshwater biomonitoring	Eukaryotic assemblages	V9 18S	1391F / EukB	Illumina MiSeq (300 bp × 2)	SILVA and GenBank BLAST	[65] https://doi.org/10.1016/j.ecolind.2020.106225
57	Freshwater biomonitoring	Phytoplankton	V9 18S	1391F / EukB	Illumina NextSeq	GenBank	[66] https://doi.org/10.1016/j.ecolind.2021.108166						OTU
58	The genetic diversity analysis	Eukaryotic assemblages	V9 18S	1391F / EukB	Illumina MiSeq (150 bp. × 2)	SILVA	[64] https://doi.org/10.1038/s41598-018-22835-3
59	Metabarcoding vs. morphological identification	Phytoplankton	23S	p23SrV_f1/p23SrV_r1	Illumina MiSeq	GenBank	[99] https://doi.org/10.1111/are.14213
60	Metabarcoding vs. morphological identification	Phytoplankton salt lakes	23S	p23SrV_f1/p23SrV_r1	Illumina MiSeq	GenBank	[100] https://doi.org/10.1016/j.jglr.2021.10.016
61	Study using metabarcoding. Comparative analyses of the 23S and V4 18S markers	Protist	23S	p23SrV_f1/p23SrV_r1	Illumina MiSeq	GenBank	[10] https://doi.org/10.3897/mbmg.2.26939
			V4 18S	M13F-D512/M13R-D978rev
			V4 18S	TAReukV4F / TAReukREV
62	Design and evaluation of 18S rRNA gene-specific primers, Comparative analyses of the V4 and V8-М9 regions of 18S rDNA	Microalgal mock communities	V4 18S	TAReuk454FWD1 /V4r	Illumina MiSeq	Silva	[54] https://doi.org/10.1128/AEM.01630-16
			V8-V9 18S	V8f 1422 /1510R
63	Comparative analyses of the V4 and V9 regions of 18S rDNA	Phytoplankton	V4 18S	V4 forward/V4 reverse	Illumina MiSeq	GenBank	[53] https://doi.org/10.1038/s41598-020-63561-z
			V9 18S	1380F/1510R
64	Comparative analyses of the V4 and V9 regions of 18S rDNA	Eukaryotic assemblages	V4 18S	TAReukV4F / TAReukREV	Illumina MiSeq	SILVA and GenBank BLAST	[48] https://doi.org/10.1038/s41598-019-49290-y
			V9 18S	1391F / EukB
65	Study using metabarcoding	Microbial mat communities in meltwater ponds	V9 18S	1391F / EukB	Illumina MiSeq	SILVA	[135] https://doi.org/10.1007/s00300-021-02843-2
			V4 16S	515F /806R
66	Study using metabarcoding	Prokaryotes and eukaryotes	V4 18S	TAReuk454F-TAReukREV3	Illumina MiSeq (300 bp × 2)	SILVA	[50] https://doi.org/10.3389/fmicb.2022.948165
			V3-V4 16S	341F/785R
67	Study using metabarcoding	Diatoms	V4 16S	515F /806R	Illumina MiSeq System (Illumina, San Diego, CA) using the run configuration of 2 × 300 bp.	PhytoREF	[103] https://doi.org/10.7717/peerj.11576
68	Metabarcoding vs. morphological identification	Prokaryotic and eukaryotic phytoplankton	V3-V4 16S	341F/805R	454 GS FLX system	SILVA	[106] https://doi.org/10.1371/journal.pone.0053516						Illumina MiSeq (S/ Diat.barcode/Таксономия COI и 12S была назначена репрезентативным ASV с использованием базы данных неизбыточных нуклеотидов (NCBI) при пороге сходства 97% ( Alberdi et al., 2018 ). Таксономия 18S была присвоена репрезентативным ASV с использованием базы данных SILVA v128 при сходстве 97% ( Quast et al., 2013).).
69	Multimarker barcoding	Algal biofilm community	V9 18S	1391F / EukB	Illumina MiSeq (v3, 300 bp × 2)	SILVA	[134] https://doi.org/10.1111/jpy.12935
			rbcL	cfD / DtrbcL_3R		R–Syst:diatom database
			23S	p23SrV_f1/p23SrV_r1		SILVA
			V4 16S rDNA	515F /806R		SILVA
70	Multimarker barcoding	Macroinvertebrates, Diatom, fish	V4 18S	TAReuk454F-TAReukREV3	Illumina HiSeq (300 bp × 2)	SILVA	[46] https://doi.org/10.1016/j.scitotenv.2020.138801
			rbcL	rbcL-646F/rbcL-998R		R–Syst:diatom database
			COI	m1COIintF/ jgHCO2198		NCBI
			12S	MiFish-U /unnamed revers		NCBI
	*Rsyst::diatom version v7 renamed “Diat.barcode”in February 2018 [49]

## Sheet: Table S2 
Table S2. Barcode markers and primers used in guidelines and standards for metabarcoding of various groups of algae and cyanobacteria.
Year	Guidelines	Country	Target group	Gene region	Forward primer*	Reverse primer	References
2018	CEN. Water quality - CEN/TR 17244 - Technical report for the management of diatom barcodes	European Union	Diatoms	rbcL	Diat_rbcL_708F_1, Diat_rbcL_708F_2, Diat_rbcL_708F_3	R3_1, R3_2	[145,146]
2019	Metabarcoding of Cyanobacteria Assembly (STANDARD OPERATING PROCEDURE)	Canada	Cyanobacteria	16S V6	CyanoB1328F	CyanoB1664R	[147]
2020	A DNA based diatom metabarcoding approach for Water Framework Directive classification of rivers. SC140024/R	United Kingdom	Diatoms	rbcL	rbcL646F	rbcL998R	[17, 18]
2020	Protocols for Monitoring Harmful Algal Blooms for Sustainable Aquaculture and Coastal Fisheries in Chile	Chile	Eukaryotes	18S V7–V9	SSU-F1289	SSU-R1772	[148]
			Bacteria	16S V3–V4	341F	806R
2021	Eco-AlpsWater project (Technical guidelines for eDNA monitoring in Alpine waters)	European Union, the Alpine Space region	Cyanobacteria	16S V3–V4	341F	806Rmod	[49]
			Eukaryotes	18S V4	TAReuk454FWD1	TAReukREV3_modified
			Diatoms	rbcL	Diat_rbcL_708F_1, Diat_rbcL_708F_2, Diat_rbcL_708F_3	R3_1, R3_2
2022	Guidelines for using environmental DNA in Finnish marine phytoplankton monitoring	Finnland	Eukaryotes (marine phytoplankton)	18S V4	TAReuk454FWD1	V4r	[149]
			Cyanobacteria (marine phytoplankton)	16S V4	515F	806R
	* Primers sequense see in table 1 in the text of the article
